# Supplementary material for: Psychometric properties of the modified Drug Abuse Screening Test Sinhala version (DAST-SL): evaluation of reliability and validity in Sri Lanka
Source: BMC Public Health. 2024 Jul 3;24:1773. doi: 10.1186/s12889-024-19288-x (PMC11223402; doi:10.1186/s12889-024-19288-x)
Supplement: Supplementary file 5 — Supplementary Material 5 [file 12889_2024_19288_MOESM5_ESM.xlsx]

## Sheet: Sheet1
Additional File 4: DAST-SL scores for test re-test reliability assessment
Participant ID	DASTscore 1st time	DASTscore 2nd time
1	7	7
2	9	8		Interclass correlation			0.967
3	5	5		95% CI	Lower		0.918
4	6	6			Upper		0.987
5	5	6
6	6	6
7	6	6
8	6	7
9	7	7
10	7	7
11	7	7
12	8	8
13	8	8
14	8	8
15	9	9
16	8	8
17	6	6
18	7	7
19	7	7
20	8	8
